# Supplementary material for: Genomics Research: World Survey of Public Funding
Source: BMC Genomics. 2008 Oct 10;9:472. doi: 10.1186/1471-2164-9-472 (PMC2576262; doi:10.1186/1471-2164-9-472)
Supplement: Additional file 1 — Identified organisations [file 1471-2164-9-472-S1.xls]

## Sheet: Sheet1
Country	Organizations	Contacted	Responded	Information Obtained
Argentina	Agencia Nacional de Promocion Cientifica y Tecnologica	yes	no	no
Argentina	Consejo Nacional de Investigationes Cientificas y Tecnicas	yes	no	no
Australia	Australian Genome Research Facility	yes	no	no
Australia	Australian Research Council	yes	no	no
Australia	National Health and Medical Research Council	yes	yes	yes
Austria	Fonds zur Forderung der Wisenschaftlichen Forschung	yes	no	no
Canada	Agriculture and Agri-Food Canada	yes	yes	-
Canada	Canadian Biotechnology Strategy	no	-	yes
Canada	Canadian Institutes of Health Research	yes	yes	no
Canada	Canada Foundation for Innovation	yes	yes	no
Canada	Genome Canada	yes	yes	yes
Canada	National Research Council Canada	yes	yes	yes
Canada	Natural Sciences and Engineering Research Council	yes	yes	yes
Canada	Social Sciences and Humanities Research Council	yes	yes	no
China	anonymous source - high ranking official at publicly-funded organization	yes	yes	yes
China	Chinese Academy of Sciences (CAS)	yes	yes	no
China	Ministry of Science and Technology	yes	no	no
China	National Natural Science Foundation	yes	yes	no
China	US National Science Foundation (NSF) - Beijing	yes	yes	-
Denmark	Ministry of Science, Technology and Innovation	yes	no	no
Estonia	Estonian Genome Foundation	yes	no	no
Finland	Academy of Finland	yes	yes	no
France	Association Francaise Contre les Myopathies	yes	no	no
France	La Recherche Agronomique au Service des Pays du Sud	yes	no	no
France	Centre National de la Recherche Scientique	yes	yes	no
France	GenHomme	yes	no	no
France	l'Institut national de la Recherche Agronomique	yes	no	no
France	Institut Pasteur	yes	no	no
France	Institut de Recherche pour le Developpement	yes	no	no
Germany	Bundesministerium fuer Bildung und Forschung (BMBF)	yes	yes	-
Germany	Deutsche Forschungsgemeinschaft (DFG)	yes	no	no
Germany	Nationalen Genomforschungsnetz (NGFN)	yes	yes	yes
Hungary	National Office for Research and Technology	yes	no	no
Iceland	Rannís	yes	no	no
India	Ministry of Science and Technology - Division of Science and Technology	yes	no	no
Ireland	Health Research Board	-	yes	yes
Ireland	Higher Education Authority	-	yes	yes
Ireland	Office of Science and Technology	yes	yes	-
Ireland	Science Foundation Ireland	-	yes	yes
Italy	Agenzia Spaziale Italiana	yes	no	no
Japan	Kazusa DNA Research Institute	yes	no	no
Japan	Ministry of Agriculture, Forestry, and Fisheries (MAFF)	no	-	yes
Japan	Ministry of Economy, Trade, and Industry (METI)	no	-	yes
Japan	Ministry of Education, Culture, Sports, Science, and Technology (MEXT)	no	-	yes
Japan	Ministry of Health, Labor, and Welfare (MHLW)	no	-	yes
Japan	US National Science Foundation (NSF) - Tokyo	yes	yes	-
Multi-country	Asian Technology Information Program (ATIP)	yes	yes	no
Multi-country	European Commission	yes	yes	yes
Multi-country	European Commission Matching Funds	-	-	yes
Multi-country	European Space Agency	yes	no	no
Multi-country	Human Frontier Science Program	yes	yes	no
Multi-country	NordForsk	yes	no	no
Multi-country	Organisation for Economic Co-operation and Development (OECD)	yes	yes	no
Netherlands	Nederlandse Organisatie voor Wetenschappelijk Onderzoek (NWO)	yes	yes	-
Netherlands	Netherlands Genomics Initiative (NGI)	yes	yes	yes
New Zealand	Foundation for Research Science and Technology (FRST)	yes	yes	no
New Zealand	Health Research Council	yes	no	no
New Zealand	Royal Society	yes	no	no
Poland	Ministry of Scientific Research and Information Technology	yes	no	no
Russia	Englehardt Institute of Molecular Biology - Russian Genome Project	yes	no	no
South Africa	Centre for Research on Science and Technology	yes	yes	no
South Africa	Medical Research Council	yes	yes	yes
South Africa	National Research Foundation	yes	yes	yes
South Korea	Korea Institute of Science and Technology Evaluation and Planning	yes	no	no
South Korea	Korea Ministry of Science and Technology	no	-	yes
South Korea	Korea Research Institute of Biotechnology	yes	yes	-
Spain	Genoma España	yes	yes	yes
Spain	Ministerio de Educacion y Ciencia	yes	no	no
Spain	Ministerio de Sanidad y Consumo, Instituto de Salud Carlos III	yes	no	no
Spain	Ministerio de Industria, Turismo y Comercio, Centro para el Desarollo Tecnologio Industrial	yes	no	no
Sweden	Knut and Alice Wallenberg Foundation	yes	no	no
United Kingdom	Biotechnology and Biological Sciences Research Council (BBSRC)	yes	yes	yes
United Kingdom	Cancer Research UK	yes	yes	yes
United Kingdom	Wellcome Trust	yes	yes	yes
United States	American Cancer Society	yes	yes	yes
United States	Bill & Melinda Gates Foundation	yes	yes	no
United States	Department of Agriculture (USDA) - Agricultural Research Service	yes	yes	yes
United States	Department of Defense (DOD) - Congressionally Directed Medical Research Program (CDMRP)	-	-	yes
United States	Department of Defense (DOD) - Defense Advanced Research Projects Agency (DARPA)	yes	yes	yes
United States	Department of Energy (DOE) Office of Biological Research	yes	yes	yes
United States	Department of Health and Human Services (DHHS) Center for Disease Control and Prevention (CDC)	yes	yes	yes
United States	Department of Health and Human Services (DHHS) National Institutes of Health (NIH)	yes	yes	yes
United States	Department of Homeland Security (DHS)	yes	yes	yes
United States	Howard Hughes Medical Institute (HHMI)	yes	yes	yes
United States	J. Craig Venter Institute, and The Institute for Genome Research (TIGR)	yes	yes	no
United States	National Aeronautics and Space Administration (NASA) Ames Center	yes	no	no
United States	National Institutes of Standards and Technology (NIST)	yes	yes	no
United States	National Oceanic and Atmospheric Administration (NOAA)	yes	no	no
United States	National Science Foundation (NSF)	Yes	yes	yes
